# Supplementary material for: Health gains and financial protection from human papillomavirus vaccination in Ethiopia: findings from a modelling study
Source: Health Policy Plan. 2021 May 4;36(6):891–9. doi: 10.1093/heapol/czab052 (PMC8227995; doi:10.1093/heapol/czab052)
Supplement: czab052_Supp [file czab052_supp.zip]

Archive with 1 entries (1 files):
- Supplementary Appendix_v3.docx
